# Supplementary material for: AdipoR1 enhances the radiation resistance via ESR1/CCNB1IP1/cyclin B1 pathway in hepatocellular carcinoma cells
Source: Mol Med. 2025 Jan 23;31:21. doi: 10.1186/s10020-025-01065-0 (PMC11755959; doi:10.1186/s10020-025-01065-0)
Supplement: Supplementary file 2 — Supplementary Material 2 [file 10020_2025_1065_MOESM2_ESM.xlsx]

## Sheet: searchRes0
NAME	MATRIX_WIDTH
YY1 [T00915]	4
GR-beta [T01920]	5
RXR-alpha [T01345]	7
c-Jun [T00133]	7
C/EBPbeta [T00581]	4
TFII-I [T00824]	6
TFIID [T00820]	7
GATA-1 [T00306]	6
ER-alpha [T00261]	5
GR-alpha [T00337]	5
Pax-5 [T00070]	7
PPAR-alpha:RXR-alpha [T05221]	11
FOXP3 [T04280]	6
GR [T05076]	7
IRF-2 [T01491]	6
C/EBPalpha [T00105]	7
AP-2alphaA [T00035]	6
Sequence name	Factor name	Start position	End position	Dissimilarity	String	RE equally	RE query
Sequence	YY1 [T00915]	57	60	0	ATGG	5.37891	5.24435
Sequence	YY1 [T00915]	177	180	0	ATGG	5.37891	5.24435
Sequence	YY1 [T00915]	216	219	0	CCAT	5.37891	5.24435
Sequence	YY1 [T00915]	406	409	0	CCAT	5.37891	5.24435
Sequence	YY1 [T00915]	496	499	0	ATGG	5.37891	5.24435
Sequence	YY1 [T00915]	611	614	0	CCAT	5.37891	5.24435
Sequence	YY1 [T00915]	766	769	0	ATGG	5.37891	5.24435
Sequence	YY1 [T00915]	915	918	0	ATGG	5.37891	5.24435
Sequence	YY1 [T00915]	1121	1124	0	ATGG	5.37891	5.24435
Sequence	YY1 [T00915]	1164	1167	0	CCAT	5.37891	5.24435
Sequence	YY1 [T00915]	1246	1249	0	ATGG	5.37891	5.24435
Sequence	YY1 [T00915]	1305	1308	0	CCAT	5.37891	5.24435
Sequence	GR-beta [T01920]	198	202	0	ACATT	2.68945	4.01441
Sequence	GR-beta [T01920]	345	349	0	AATGT	2.68945	4.01441
Sequence	GR-beta [T01920]	584	588	0	AAATT	2.68945	4.01441
Sequence	GR-beta [T01920]	591	595	0	AAATT	2.68945	4.01441
Sequence	GR-beta [T01920]	592	596	0	AATTT	2.68945	4.01441
Sequence	GR-beta [T01920]	710	714	0	ACATT	2.68945	4.01441
Sequence	GR-beta [T01920]	1254	1258	0	AAATT	2.68945	4.01441
Sequence	GR-beta [T01920]	1294	1298	0	AAATT	2.68945	4.01441
Sequence	GR-beta [T01920]	1295	1299	0	AATTT	2.68945	4.01441
Sequence	RXR-alpha [T01345]	336	342	0	GGGTTCA	0.16809	0.16126
Sequence	RXR-alpha [T01345]	433	439	0	TTAACCC	0.16809	0.16126
Sequence	RXR-alpha [T01345]	834	840	0	TGAACCC	0.16809	0.16126
Sequence	RXR-alpha [T01345]	1030	1036	0	GGGTTCA	0.16809	0.16126
Sequence	c-Jun [T00133]	472	478	0	TGAGTCA	0.08405	0.08867
Sequence	C/EBPbeta [T00581]	95	98	0	GCAA	10.7578	11.8103
Sequence	C/EBPbeta [T00581]	173	176	0	ACAA	10.7578	11.8103
Sequence	C/EBPbeta [T00581]	180	183	0	GCAA	10.7578	11.8103
Sequence	C/EBPbeta [T00581]	270	273	0	ACAA	10.7578	11.8103
Sequence	C/EBPbeta [T00581]	468	471	0	ACAA	10.7578	11.8103
Sequence	C/EBPbeta [T00581]	506	509	0	TTGC	10.7578	11.8103
Sequence	C/EBPbeta [T00581]	529	532	0	TTGC	10.7578	11.8103
Sequence	C/EBPbeta [T00581]	689	692	0	TTGC	10.7578	11.8103
Sequence	C/EBPbeta [T00581]	695	698	0	ACAA	10.7578	11.8103
Sequence	C/EBPbeta [T00581]	713	716	0	TTGC	10.7578	11.8103
Sequence	C/EBPbeta [T00581]	731	734	0	GCAA	10.7578	11.8103
Sequence	C/EBPbeta [T00581]	742	745	0	TTGC	10.7578	11.8103
Sequence	C/EBPbeta [T00581]	944	947	0	TTGT	10.7578	11.8103
Sequence	C/EBPbeta [T00581]	957	960	0	ACAA	10.7578	11.8103
Sequence	C/EBPbeta [T00581]	979	982	0	TTGT	10.7578	11.8103
Sequence	C/EBPbeta [T00581]	1040	1043	0	GCAA	10.7578	11.8103
Sequence	C/EBPbeta [T00581]	1056	1059	0	ACAA	10.7578	11.8103
Sequence	C/EBPbeta [T00581]	1144	1147	0	TTGT	10.7578	11.8103
Sequence	TFII-I [T00824]	144	149	0	GGACAG	1.00854	0.94249
Sequence	TFII-I [T00824]	373	378	0	GGACAG	1.00854	0.94249
Sequence	TFII-I [T00824]	567	572	0	CTGTCC	1.00854	0.94249
Sequence	TFII-I [T00824]	798	803	0	CTGTCC	1.00854	0.94249
Sequence	TFII-I [T00824]	1221	1226	0	GGACAG	1.00854	0.94249
Sequence	TFIID [T00820]	167	173	0	TTTTATA	0.75641	1.37078
Sequence	TFIID [T00820]	574	580	0	TAAAAAA	0.75641	1.37078
Sequence	TFIID [T00820]	587	593	0	TTAAAAA	0.75641	1.37078
Sequence	TFIID [T00820]	596	602	0	TTTTTGA	0.75641	1.37078
Sequence	TFIID [T00820]	1250	1256	0	TAGAAAA	0.75641	1.37078
Sequence	GATA-1 [T00306]	648	653	0	CAGATA	0.33618	0.40186
Sequence	GATA-1 [T00306]	748	753	0	TATCTG	0.33618	0.40186
Sequence	ER-alpha [T00261]	816	820	0	TGACC	1.34473	1.16121
Sequence	GR-alpha [T00337]	139	143	0	CCTGT	2.68945	2.6484
Sequence	GR-alpha [T00337]	455	459	0	CCTAT	2.68945	2.6484
Sequence	GR-alpha [T00337]	566	570	0	CCTGT	2.68945	2.6484
Sequence	GR-alpha [T00337]	673	677	0	CCTGT	2.68945	2.6484
Sequence	GR-alpha [T00337]	973	977	0	CCTAT	2.68945	2.6484
Sequence	GR-alpha [T00337]	1005	1009	0	CCTGT	2.68945	2.6484
Sequence	GR-alpha [T00337]	1083	1087	0	ACAGG	2.68945	2.6484
Sequence	Pax-5 [T00070]	1024	1030	0	GGGCACG	0.75641	0.42589
Sequence	Pax-5 [T00070]	1110	1116	0	GGGCCTG	0.75641	0.42589
Sequence	PPAR-alpha:RXR-alpha [T05221]	1019	1029	0	AACTGGGGCAC	0.00591	0.00453
Sequence	FOXP3 [T04280]	943	948	0	GTTGTG	1.00854	1.04848
Sequence	FOXP3 [T04280]	978	983	0	GTTGTC	1.00854	1.04848
Sequence	GR [T05076]	595	601	0	TTTTTTG	0.25214	0.40335
Sequence	IRF-2 [T01491]	10	15	0	TCACTT	0.33618	0.41142
Sequence	IRF-2 [T01491]	476	481	0	TCACTT	0.33618	0.41142
Sequence	C/EBPalpha [T00105]	133	139	0	CTCAATC	0.16809	0.16126
Sequence	C/EBPalpha [T00105]	260	266	0	CTCAATC	0.16809	0.16126
Sequence	AP-2alphaA [T00035]	241	246	0	GCCTGC	0.33618	0.20958
